# Supplementary material for: Highly Transparent, Mechanically Robust, and Conductive Eutectogel Based on Oligoethylene Glycol and Deep Eutectic Solvent for Reliable Human Motions Sensing
Source: Polymers (Basel). 2024 Sep 30;16(19):2761. doi: 10.3390/polym16192761 (PMC11478370; doi:10.3390/polym16192761)
Supplement: Supplementary file 1 [file polymers-16-02761-s001.zip]

Archive with 1 entries (1 files):
- polymers-3224575-supplementary.pdf
